# Supplementary material for: Refining clinically relevant parameters for mis-splicing risk in shortened introns with donor-to-branchpoint space constraint
Source: Eur J Hum Genet. 2024 May 27;32(8):972–9. doi: 10.1038/s41431-024-01632-9 (PMC11291888; doi:10.1038/s41431-024-01632-9)
Supplement: Supplementary file 2 — Supplementary Tables [file 41431_2024_1632_MOESM2_ESM.xlsx]

## Sheet: Table S1
Sample	Reads	Pre trimming / QC c	Post trimming / QC c	Alignment genome b	With Endogenous HBB? a	STAR uniq map % d	STAR multi map % d
44BP	R1	76005300	73730950	Chlorocebus_sabaeus.ChlSab1.1 + Plasmid (44BP)	Masked	75.96	2.14
	R2	76005300	73730950
47BP	R1	85934428	83670988	Chlorocebus_sabaeus.ChlSab1.1 + Plasmid (47BP)	Masked	79.88	2.2
	R2	85934428	83670988
50BP	R1	78094608	75853982	Chlorocebus_sabaeus.ChlSab1.1 + Plasmid (50BP)	Masked	78.09	2.12
	R2	78094608	75853982
53BP	R1	92027596	89423953	Chlorocebus_sabaeus.ChlSab1.1 + Plasmid (53BP)	Masked	76.32	2.15
	R2	92027596	89423953
56BP	R1	82533053	80306423	Chlorocebus_sabaeus.ChlSab1.1 + Plasmid (56BP)	Masked	77.92	2.26
	R2	82533053	80306423
59BP	R1	55716599	54201468	Chlorocebus_sabaeus.ChlSab1.1 + Plasmid (59BP)	Masked	77.65	2.15
	R2	55716599	54201468
62BP	R1	64308449	62522594	Chlorocebus_sabaeus.ChlSab1.1 + Plasmid (62BP)	Masked	78.79	2.23
	R2	64308449	62522594
65BP	R1	84821892	82820528	Chlorocebus_sabaeus.ChlSab1.1 + Plasmid (65BP)	Masked	82.23	2.17
	R2	84821892	82820528
94BP	R1	74212380	72147967	Chlorocebus_sabaeus.ChlSab1.1 + Plasmid (94BP)	Masked	78.63	2.06
	R2	74212380	72147967
94BP (with endogenous HBB)	R1	74212380	72147967	Chlorocebus_sabaeus.ChlSab1.1 + Plasmid (94BP)	Yes	78.63	2.06
	R2	74212380	72147967
	R1	94803222	92131701			80.84	2.27
	R2	94803222	92131701
a Endogenous HBB coordinates 1:61494399-61496073
b For alignment, we used Reference genome: https://ftp.ensembl.org/pub/release-109/fasta/chlorocebus_sabaeus/dna/Chlorocebus_sabaeus.ChlSab1.1.dna.toplevel.fa.gz, Transcript reference: https://ftp.ensembl.org/pub/release-109/gtf/chlorocebus_sabaeus/Chlorocebus_sabaeus.ChlSab1.1.109.gtf.gz
c For trimming, we used Trimmomatic 0.39 (Adapter: CTGTCTCTTATACACATCT / <adapter fasta>:2:30:10 LEADING:3 TRAILING:3 SLIDINGWINDOW:4:15 MINLEN:36), FastQC 0.11.8. For alignment file processing, use used Samtools 1.9
d For alignment, we used STAR 2.7.8a with the following parameters: -outSAMtype BAM Unsorted --outSAMattributes NH HI AS NM MD --outFilterMultimapNmax 20 --alignSJoverhangMin 6 --alignSJDBoverhangMin 6 --outFilterMismatchNmax 10 --outFilterMismatchNoverLmax 0.3 --alignIntronMin 21 --alignIntronMax 1000000 --alignMatesGapMax 0 --outFilterType BySJout --outFilterScoreMinOverLread 0.66 --outFilterMa…

## Sheet: Table S2
	Raw SpliceAI score a				BPP score (sc) c
	Donor			Acceptor	Branchpoint
Construct (HBB Intron 1)	Cryptic -38	Cryptic -16	Annotated	Annotated	-52	-51	-47	-37
Wildtype	0.14	0.17	0.98	0.99	9.6e-30	9.38e-17	0.00282919	0.0109485
50 bp deletion b	0.23	0.26	0.91	0.94	0.000106	0.000236	6.27984e-35	0.0109485
c.79 G>A	0.11	0.92	0.89	0.99	9.6e-30	9.38e-17	0.00282919	0.0109485
c.79 G>A and 50 bp deletion**	0.18	0.92	0.66	0.97	0.000106	0.000236	6.27984e-35	0.0109485
-24BP, -27BP mutated / -37BP WT	0.13	0.16	0.99	1	1.25e-29	1.4e-16	0.00497614	0.0218536
a SpliceAI Version 1.3.1 (https://github.com/Illumina/SpliceAI) raw donor and acceptor probability scores were generated using a customised SpliceAI tool into which a sequence could be supplied
b NM_000518.5(HBB):c.92+39_93-43del / Chr11(GRCh38):g.5226842_5226891del
c Scores generated using BPP (https://github.com/zhqingit/BPP)
